# Supplementary material for: Parkinsonism Is Associated with Altered SMA-Basal Ganglia Structural and Functional Connectivity in Frontotemporal Degeneration
Source: Biomedicines. 2023 Feb 10;11(2):522. doi: 10.3390/biomedicines11020522 (PMC9953061; doi:10.3390/biomedicines11020522)
Supplement: Supplementary file 1 [file biomedicines-11-00522-s001.zip]

Archive with 1 entries (1 files):
- biomedicines-2212793-supplementary.pdf
